# Supplementary material for: Phylogenomic Reconstruction and Metabolic Potential of the Genus Aminobacter
Source: Microorganisms. 2021 Jun 19;9(6):1332. doi: 10.3390/microorganisms9061332 (PMC8235418; doi:10.3390/microorganisms9061332)
Supplement: Supplementary file 1 [file microorganisms-09-01332-s001.zip]

Archive with 2 entries (2 files):
- Supplementary Tables.xlsx
- Dataset S1.xlsx
