# Supplementary material for: Phylogenomic Reconstruction and Metabolic Potential of the Genus Aminobacter
Source: Microorganisms. 2021 Jun 19;9(6):1332. doi: 10.3390/microorganisms9061332 (PMC8235418; doi:10.3390/microorganisms9061332)
Supplement: Supplementary file 1 [file microorganisms-09-01332-s001.zip › Supplementary Tables.xlsx]

## Sheet: S1
Table S1 Proposed reclassification of Aminobacter strains
Organism name	Proposed reclassification
A. aganoensis DSM 7051T	-
A. aminovorans DSM 10368	A. ciceronei DSM 10368
A. aminovorans DSM 7048T	-
A. aminovorans KCTC 2477	A. ciceronei KCTC 2477
A. anthyllidis LMG 26462T	-
A. ciceronei DSM 15910T	-
A. lissarensis DSM 1086	-
A. lissarensis DSM 17454T	-
A. niigataensis DSM 7050T	-
Aminobacter sp. AP02	Putative new species
Aminobacter sp. DSM 101952	A. aganoensis DSM 101952
Aminobacter sp. J15	Nitratireductor sp.
Aminobacter sp. J41	Nitratireductor sp.
Aminobacter sp. J44	Nitratireductor sp.
Aminobacter sp. MDW-2	A. ciceronei MDW-2
Aminobacter sp. MSH1	A. niigataensis MSH1
Aminobacter sp. SR38	A. ciceronei SR38

## Sheet: S2
Table S2 Summary results of BLASTp searches of translated nucleotide sequences of the methylotrophy genes from A. aminovorans DSM 7048T in Aminobacter strains (see Fig. 7a)
Gene	Subject organism name	Closesest hit protein id	Identity (%)	Alignment length	No. of mismatches	No. of gap openings	Start-end of alignment in query sequence	Start-end of alignment in hit sequence	e-value	Bit score	Coverage
	Aminobacter aganoensis DSM 7051T
mgsA		WP_184701665.1	96.309	298	11	0	1-298	1-298	0	598	100
mgsB		WP_055976081.1	94.286	245	14	0	1-245	1-245	1.33e-174	477	100
mgsC		WP_055976086.1	99.095	442	4	0	1-442	1-442	0	897	100
gmaS		WP_055976091.1	97.987	447	9	0	1-447	1-447	0	920	100
tmm		WP_055977854.1	94.655	449	24	0	1-449	1-449	0	909	99
tmd		WP_055977863.1	94.003	717	42	1	1-717	72-787	0	1408	100
tmoP		WP_055977852.1	89.455	569	60	0	1-569	1-569	0	996	100
tmoP		WP_055977849.1	80.492	569	111	0	1-569	1-569	0	922	100
dmmD		WP_055970980.1	95.756	377	16	0	1-377	1-377	0	753	100
dmmA		WP_184702831.1	94.416	197	11	0	1-197	6-202	3.85e-143	394	100
dmmB		WP_055970984.1	94.704	321	17	0	1-321	1-321	0	635	100
dmmC		WP_184702829.1	94.509	346	19	0	1-346	1-346	0	686	100
mgdA		WP_055976094.1	97.602	417	10	0	1-417	1-417	0	848	100
mgdB		WP_055976098.1	97.059	102	3	0	1-102	1-102	9.2e-73	208	100
mgdC		WP_055976111.1	92.893	985	70	0	21-1005	1-985	0	1834	98
mgdD		WP_184701663.1	83.81	210	34	0	1-210	1-210	1.44e-126	353	100
folD		WP_055978421.1	95.286	297	14	0	1-297	1-297	0	543	100
purU 3'*		WP_184702873.1	95.444	439	20	0	121-559	1-439	0	872	79
glyA		WP_184701657.1	96.313	434	16	0	1-434	1-434	0	864	100
ppc		WP_184701659.1	94.649	897	48	0	1-897	1-897	0	1710	100
hpr		WP_184701671.1	95.963	322	13	0	3-324	1-322	0	609	99
mtkA		WP_184701673.1	97.324	299	8	0	1-299	1-299	0	589	100
mtkB		WP_184701675.1	98.477	394	6	0	1-394	1-394	0	786	100
sga		WP_184701679.1	96.717	396	13	0	1-396	1-396	0	800	100
scyR		WP_184701655.1	90.431	209	20	0	1-209	7-215	3.15e-145	400	100
mcl		WP_184701677.1	97.196	321	9	0	1-321	1-321	1-321	642	100
gck		WP_184701669.1	89.145	433	47	0	1-433	1-433	0	774	100
mdh		WP_055975329.1	97.826	322	7	0	1-322	1-322	0	641	100
eno		WP_055976973.1	98.585	424	6	0	1-424	1-424	0	859	100
fdhG		WP_055980430.1	94.34	159	90	0	1-159	1-159	6.4e-112	311	100
fdhB		WP_184699359.1	94.208	518	30	0	1-518	1-518	0	1003	100
fdhA		WP_055980437.1	95.725	959	41	0	1-959	1-959	0	1929	100
fdhC		WP_055980439.1	93.091	275	19	0	1-275	1-275	0	515	100
fdhD		WP_055980442.1	79.518	83	17	0	1-83	1-83	2.69e-48	145	100
	Aminobacter aminovorans DSM 10368
mgsA		WP_067967914.1	99.664	298	1	0	1-298	1-298	0	613	100
mgsB		WP_067967917.1	99.592	245	1	0	1-245	1-245	0	502	100
mgsC		WP_067967920.1	99.548	442	2	0	1-442	1-442	0	899	100
gmaS		WP_067967923.1	99.776	447	1	0	1-447	1-447	0	935	100
tmm		WP_067965339.1	97.572	453	11	0	1-453	1-453	0	927	100
tmd_5'*		WP_183195103.1	93.39	333	22	0	72-404	1-333	0	650	46
tmd_3'*		WP_183195113.1	96.93	293	9	0	425-717	1-293	0	595	40
tmoP		WP_067965341.1	98.77	569	7	0	1-569	1-569	0	1125	100
dmmD		WP_067965348.1	97.082	377	11	0	1-377	1-377	0	762	100
dmmA		WP_157097165.1	94.924	197	10	0	1-197	6-202	1.59e-142	392	100
dmmB		WP_067965350.1	98.754	321	4	0	1-321	1-321	0	662	100
dmmC		WP_067965351.1	97.688	346	8	0	1-346	1-346	0	709	100
mgdA		WP_067967926.1	99.52	417	2	0	1-417	1-417	0	856	100
mgdB		WP_067967931.1	100	102	0	0	1-102	1-102	1.31e-74	213	100
mgdC		WP_067968496.1	99.188	985	8	0	21-1005	1-985	0	2005	98
mgdD		WP_067967934.1	96.667	210	7	0	1-210	1-210	1.11e-151	417	100
folD		WP_067965343.1	98.99	297	3	0	1-297	1-297	0	585	100
purU 5'*		WP_183195014.1	100	294	0	0	1-294	1-294	0	603	53
glyA		WP_067967942.1	99.078	434	4	0	1-434	1-434	0	888	100
ppc		WP_067967939.1	99.554	897	4	0	1-897	1-897	0	1813	100
hpr		WP_067967873.1	97.826	322	7	0	3-324	1-322	0	645	99
mtkA		WP_067967870.1	100	299	0	0	1-299	1-299	0	604	100
mtkB		WP_067967867.1	98.985	394	4	0	1-394	1-394	0	790	100
sga		WP_067967860.1	98.737	396	5	0	1-396	1-396	0	810	100
scyR		WP_067967945.1	97.608	209	5	0	1-209	7-215	1.13e-153	422	100
mcl		WP_067967863.1	99.377	321	2	0	1-321	1-321	0	654	100
gck		WP_067967877.1	96.305	433	16	0	1-433	1-433	0	830	100
mdh		WP_067956077.1	100	322	0	0	1-322	1-322	0	652	100
eno		WP_067966597.1	100	424	0	0	1-424	1-424	0	866	100
fdhG		WP_067965552.1	100	159	0	0	1-159	1-159	4.13e-117	325	100
fdhB		WP_067965554.1	98.069	518	10	0	1-518	1-518	0	1036	100
fdhA		WP_067965557.1	98.957	959	10	0	1-959	1-959	0	1988	100
fdhC		WP_067965559.1	96	275	11	0	1-275	1-275	0	530	100
fdhD		WP_083948707.1	97.59	83	20	0	1-83	1-83	1.47e-58	171	100
	Aminobacter aminovorans KCTC 2477
mgsA		WP_067967914.1	99.664	298	1	0	1-298	1-298	0	613	100
mgsB		WP_067967917.1	99.592	245	1	0	1-245	1-245	0	502	100
mgsC		WP_067967920.1	99.548	442	2	0	1-442	1-442	0	899	100
gmaS		WP_067967923.1	99.776	447	1	0	1-447	1-447	0	935	100
tmm		WP_067965339.1	97.572	453	11	0	1-453	1-453	0	927	100
tmd		WP_067957875.1	96.234	717	27	0	1-717	72-788	0	1442	100
tmoP		WP_067965341.1	98.77	569	7	0	1-569	1-569	0	1125	100
dmmD		WP_067965348.1	97.082	377	11	0	1-377	1-377	0	762	100
dmmA		WP_067965349.1	95.431	197	9	0	1-197	1-197	3.41e-143	394	100
dmmB		WP_067965350.1	98.754	321	4	0	1-321	1-321	0	662	100
dmmC		WP_067965351.1	97.688	346	8	0	1-346	1-346	0	709	100
mgdA		WP_067967926.1	99.52	417	2	0	1-417	1-417	0	856	100
mgdB		WP_067967931.1	100	102	0	0	1-102	1-102	1.33e-74	213	100
mgdC		WP_067968496.1	99.188	985	8	0	1-1005	1-985	0	2005	98
mgdD		WP_067967934.1	96.667	210	7	0	1-210	1-210	1.12e-151	417	100
folD		WP_067965343.1	98.99	297	3	0	1-297	1-297	0	585	100
purU		WP_067965347.1	99.463	559	3	0	1-559	1-559	0	1142	100
glyA		WP_067967942.1	99.078	434	4	0	1-434	1-434	0	888	100
ppc		WP_067967939.1	99.554	897	4	0	1-897	1-897	0	1813	100
hpr		WP_067967873.1	97.826	322	7	0	1-324	1-324	0	645	99
mtkA		WP_067967870.1	100	299	0	0	1-299	1-299	0	604	100
mtkB		WP_067967867.1	98.985	394	4	0	1-394	1-394	0	790	100
sga		WP_067967860.1	98.737	396	5	0	1-396	1-396	0	810	100
scyR		WP_067967945.1	97.608	209	5	0	1-209	7-215	1.14e-153	422	100
mcl		WP_067967863.1	99.377	321	2	0	1-321	1-321	0	654	100
gck		WP_067967877.1	96.305	433	16	0	1-433	1-433	0	830	100
mdh		WP_067956077.	100	322	0	0	1-322	1-322	0	652	100
eno		WP_067966597.1	100	424	0	0	1-424	1-424	0	866	100
fdhG		WP_067965552.1	100	159	0	0	1-159	1-159	4.18e-117	325	100
fdhB		WP_067965554.1	98.069	518	10	0	1-518	1-518	0	1036	100
fdhA		WP_067965557.1	98.957	959	10	0	1-959	1-959	0	1988	100
fdhC		WP_067965559.1	96	275	11	0	1-275	1-275	0	530	100
fdhD		WP_083948707.1	97.59	83	2	0	1-83	1-83	1.49e-58	171	100
	Aminobacter anthyllidis LMG 26462T
mgsA		WP_003548141.1	100	298	0	0	1-298	1-298	0	615	100
mgsB		WP_019856858.1	99.184	245	2	0	1-245	1-245	0	502	100
mgsC		WP_015343853.1	99.774	442	1	0	1-442	1-442	0	901	100
gmaS		WP_018430929.1	99.329	447	3	0	1-447	1-447	0	932	100
tmm		WP_020181410.1	96.909	453	14	0	1-453	1-453	0	928	100
tmd		WP_030003205.1	95.258	717	34	0	1-717	72-788	0	1430	100
tmoP		WP_018426513.1	97.012	569	17	0	1-569	1-569	0	1114	100
dmmD		WP_013844968.1	96.817	377	12	0	1-377	1-377	0	760	100
dmmA		WP_020181414.1	96.954	197	6	0	1-197	6-202	1.68e-146	402	100
dmmB		WP_006204494.1	98.131	321	6	0	1-321	1-321	0	657	100
dmmC		WP_011047319.1	98.266	346	6	0	1-346	1-346	0	712	100
mgdA		WP_006330125.1	99.281	417	3	0	1-417	1-417	0	856	100
mgdB		WP_018430931.1	99.02	102	1	0	1-102	1-102	1.64e-73	210	100
mgdC		WP_018389640.1	97.259	985	27	0	1-1005	1-1005	0	1978	98
mgdD		WP_018430933.1	95.238	210	10	0	1-210	1-210	8.42e-150	412	100
folD		WP_019171097.1	96.633	297	10	0	1-297	1-297	0	572	100
purU		WP_019860716.1	97.496	559	14	0	1-559	1-559	0	1124	100
glyA		WP_018430936.1	97.696	434	10	0	1-434	1-434	0	875	100
ppc		WP_018430935.1	96.767	897	29	0	1-897	1-897	0	1766	100
hpr		WP_018430923.1	97.205	322	9	0	1-324	1-324	0	643	99
mtkA		WP_015599471.1	99.331	299	2	0	1-299	1-299	0	600	100
mtkB		WP_018430921.1	99.239	394	3	0	1-394	1-394	0	791	100
sga		WP_006203221.1	95.96	396	16	0	1-396	1-396	0	790	100
scyR		WP_018430937.1	96.172	209	8	0	1-209	7-215	1.19e-152	419	100
mcl		WP_018430920.1	98.754	321	4	0	1-321	1-321	0	650	100
gck		J1C56_15645	97.229	433	12	0	1-433	1-433	0	840	100
mdh		WP_010912338.1	96.894	322	10	0	1-322	1-322	0	637	100
eno		WP_010909327.1	98.349	424	7	0	1-424	1-424	0	858	100
fdhG		WP_006325044.1	98.113	159	3	0	1-159	1-159	5.59e-115	320	100
fdhB		WP_003567172.1	95.56	518	23	0	1-518	1-518	0	1017	100
fdhA		WP_007822296.1"	98.436	959	15	0	1-959	1-959	0	1977	100
fdhC		WP_015314121.1	95.636	275	12	0	1-275	1-275	0	526	100
fdhD		WP_018426373.1	98.795	83	1	0	1-83	1-83	2.96e-59	173	100
	Aminobacter ciceronei DSM 15910T
mgsA 3'*		WP_008877812.1	98.98	195	2	0	102-298	1-197	5e-151	408	66
mgsB		WP_067967917.1	99.592	245	1	0	1-245	1-245	0	502	100
mgsC		WP_182576238.1	99.774	442	1	0	1-442	1-442	0	900	100
gmaS		WP_067967923.1	99.776	447	1	0	1-447	1-447	0	935	100
tmm		WP_182576226.1	97.792	453	10	0	1-453	1-453	0	929	100
tmd_5'*		WP_182576167.1	91.89	222	18	0	44-265	1-222	1e-148	421	30
tmd_3'*		WP_182575238.1	96.4	361	13	0	357-717	1-361	0	732	50
tmoP		WP_182576228.1	98.946	569	6	0	1-569	1-569	0	1129	100
dmmD		WP_067965348.1	97.082	377	11	0	1-377	1-377	0	762	100
dmmA		WP_182576242.1	94.416	197	11	0	1-197	6-202	6.23e-142	391	100
dmmB		WP_067965350.1	98.754	321	4	0	1-321	1-321	0	662	100
dmmC		WP_067965351.1	97.688	346	8	0	1-346	1-346	0	709	100
mgdA		WP_067967926.1	99.52	417	2	0	1-417	1-417	0	856	100
mgdB		WP_067967931.1	100	102	0	0	1-102	1-102	1.31e-74	213	100
mgdC 5'*		WP_008835940.1	98.03	304	6	0	1-304	16-319	0	608	30
mgdD		WP_182576192.1	98.571	210	3	0	1-210	1-210	9.95e-154	422	100
folD		WP_182575119.1	93.151	292	20	0	1-292	1-292	0	528	98
purU		WP_154385778.1	99.106	559	5	0	1-559	1-559	0	1138	100
glyA		WP_154384347.1	99.539	434	2	0	1-434	1-434	0	891	100
ppc		WP_182575091.1	99.443	897	5	0	1-897	1-897	0	1809	100
hpr		WP_067967873.1	97.826	322	7	0	3-324	1-322	0	645	99
mtkA		WP_067967870.1	100	299	0	0	1-299	1-299	0	604	100
mtkB		WP_154384334.1	99.746	394	1	0	1-394	1-394	0	794	100
sga		WP_067967860.1	98.737	396	5	0	1-396	1-396	0	810	100
scyR		WP_182575090.1	96.651	209	7	0	1-209	7-215	1.7e-151	416	100
mcl		WP_067967863.1	99.377	321	2	0	1-321	1-321	0	654	100
gck		WP_182574366.1	96.536	433	15	0	1-433	1-433	0	836	100
mdh		WP_067956077.1	100	322	0	0	1-322	1-322	0	652	100
eno		WP_067966597.1	100	424	0	0	1-424	1-424	0	866	100
fdhG		WP_067965552.1	100	159	0	0	1-159	1-159	4.11e-117	325	100
fdhB		WP_154386883.1	97.876	518	11	0	1-518	1-518	0	1035	100
fdhA		WP_154386882.1	99.062	959	9	0	1-959	1-959	0	1989	100
fdhC		WP_182575538.1	96.364	275	10	0	1-275	1-275	0	531	100
fdhD		WP_083948707.1	97.59	83	2	0	1-83	1-83	1.46e-58	171	100
	Aminobacter lissarensis DSM 1086
mgsA		WP_184770575.1	99.664	298	1	0	1-298	1-298	0	613	100
mgsB		WP_184773600.1	99.592	245	1	0	1-245	1-245	0	502	100
mgsC		WP_115734726.1	100	442	0	0	1-442	1-442	0	902	100
gmaS		WP_184770577.1	99.329	447	3	0	1-447	1-447	0	933	100
tmm		WP_192566944.1	97.792	453	10	0	1-453	1-453	0	934	100
tmd_3'*		WP_192568759.1	98.35	364	6	0	354-717	1-364	0	748	50
tmoP		WP_192566945.1	96.837	569	18	0	1-569	1-569	0	1111	100
dmmD		WP_192566948.1	98.674	377	5	0	1-377	1-377	0	774	100
dmmA		WP_192566949.1	94.416	197	11	0	1-197	6-202	1.02e-143	395	100
dmmB		WP_192566950.1	96.885	321	10	0	1-321	1-321	0	654	100
dmmC		WP_184771798.1	97.688	346	8	0	1-346	1-346	0	709	100
mgdA		WP_184770578.1	99.52	417	2	0	1-417	1-417	0	856	100
mgdB		WP_067967931.1	100	102	0	0	1-102	1-102	1.22e-74	213	100
mgdC		WP_192566937.1	98.274	985	17	0	21-1005	1-985	0	1994	98
mgdD		WP_192566855.1	96.19	210	8	0	1-210	1-210	1.61e-150	414	100
folD		WP_192566946.1	98.316	297	5	0	1-297	1-297	0	583	100
purU		WP_192566947.1	98.927	559	6	0	1-559	1-559	0	1138	100
glyA		WP_192566857.1	99.309	434	3	0	1-434	1-434	0	889	100
ppc		WP_192566938.1	98.105	897	17	0	1-897	1-897	0	1790	100
hpr		WP_192566849.1	97.516	322	8	0	1-324	1-324	0	644	99
mtkA		WP_184770564.1	99.331	299	2	0	1-299	1-299	0	600	100
mtkB		WP_184770563.1	99.239	394	3	0	1-394	1-394	0	791	100
sga		WP_192566848.1	95.96	396	16	0	1-396	1-396	0	789	100
scyR		WP_184774613.1	95.694	209	9	0	1-209	7-215	4.35e-152	418	100
mcl		WP_184770562.1	98.754	321	4	0	1-321	1-321	0	650	100
gck		WP_192566850.1	87.298	433	55	0	1-433	1-433	0	741	100
mdh		WP_192566289.1	98.758	322	4	0	1-322	1-322	0	647	100
eno		WP_184767638.1	98.349	424	7	0	1-424	1-424	0	858	100
fdhG		WP_184772008.1	98.113	159	3	0	1-159	1-159	2.92e-115	320	100
fdhB		WP_192567023.1	97.297	518	14	0	1-518	1-518	0	1032	100
fdhA		WP_192567024.1	99.27	959	7	0	1-959	1-959	0	1993	100
fdhC		WP_192567197.1	96	275	11	0	1-275	1-275	0	531	100
fdhD		WP_192567026.1	96.386	83	3	0	1-83	1-83	1.81e-58	171	100
	Aminobacter lissarensis DSM 17454T
mgsA		WP_184770575.1	99.664	298	1	0	1-298	1-298	0	613	100
mgsA		WP_184770575.1	99.664	298	1	0	1-298	1-298	0	613	100
mgsB		WP_184773600.1	99.592	245	1	0	1-245	1-245	0	502	100
mgsB		WP_184770576.1	99.592	245	1	0	1-245	1-245	0	502	100
mgsC		WP_115734726.1	100	442	0	0	1-442	1-442	0	902	100
mgsC		WP_184773602.1	99.774	442	1	0	1-442	1-442	0	901	100
gmaS		WP_184770577.1	99.329	447	3	0	1-447	1-447	0	933	100
gmaS		WP_184773604.1	98.658	447	6	0	1-447	1-447	0	927	100
tmm		WP_184771476.1	97.572	453	11	0	1-453	1-453	0	932	100
tmd		WP_184771471.1	98.187	717	13	0	1-717	72-788	0	1460	100
tmd		WP_184770765.1	97.071	717	21	0	1-717	1-717	0	1444	100
tmoP		WP_184771478.1	96.837	569	18	0	1-569	1-569	0	1112	100
dmmD		WP_184771792.1	99.204	377	3	0	1-377	1-377	0	777	100
dmmA		WP_184771794.1	94.924	197	10	0	1-197	6-202	5.72e-144	396	100
dmmB		WP_184771796.1	97.196	321	9	0	1-321	1-321	0	655	100
dmmC		WP_184771798.1	97.688	346	8	0	1-346	1-346	0	709	100
mgdA		WP_184773606.1	99.52	417	2	0	1-417	1-417	0	856	100
mgdA		WP_184770578.1	99.52	417	2	0	1-417	1-417	0	856	100
mgdB		WP_067967931.1	100	102	0	0	1-102	1-102	1.26e-74	213	100
mgdB		WP_067967931.1	100	102	0	0	1-102	1-102	1.26e-74	213	100
mgdC		WP_184770602.1	98.278	813	14	0	1-833	1-833	0	1646	81
mgdD		WP_184774617.1	96.667	210	7	0	1-210	1-210	7.74e-151	414	100
mgdD		WP_184771205.1	95.238	210	10	0	1-210	1-210	2.42e-141	390	100
folD		WP_184771480.1	98.653	297	4	0	1-297	1-297	0	583	100
purU		WP_184772749.1	91.592	559	47	0	1-559	1-559	0	1053	100
glyA		WP_184774615.1	99.078	434	4	0	1-434	1-434	0	886	100
ppc		WP_184774622.1	97.882	897	19	0	1-897	1-897	0	1786	100
hpr		WP_184770565.1	97.516	322	8	0	1-324	1-324	0	645	99
mtkA		WP_184770564.1	99.331	299	2	0	1-299	1-299	0	600	100
mtkA		WP_184772739.1	84.95	299	45	0	1-299	1-299	0	527	100
mtkB		WP_184770563.1	99.239	394	3	0	1-394	1-394	0	791	100
mtkB		WP_184772741.1	86.224	392	54	0	1-392	1-392	0	684	99
sga		WP_184770561.1	95.707	396	17	0	1-396	1-396	0	788	100
scyR		WP_184774613.1	95.694	209	9	0	1-209	7-215	4.5e-152	418	100
mcl		WP_184770562.1	98.754	321	4	0	1-321	1-321	0	650	100
gck		WP_184770566.1	87.067	433	56	0	1-433	1-433	0	741	100
mdh		WP_184768232.1	98.447	322	5	0	1-322	1-322	0	645	100
eno		WP_184767638.1	98.349	424	7	0	1-424	1-424	0	858	100
fdhG		WP_184772008.1	98.113	159	3	0	1-159	1-159	3.02e-115	320	100
fdhB		WP_184772010.1	97.104	518	15	0	1-518	1-518	0	1030	100
fdhA		WP_184772012.1	99.374	959	6	0	1-959	1-959	0	1993	100
fdhC		WP_184772016.1	95.636	275	12	0	1-275	1-275	0	529	100
fdhD		WP_108609456.1	97.59	83	2	0	1-83	1-83	7.61e-59	172	100
	Aminobacter niigataensis DSM 7050T
mgsA		WP_108610218.1	94.295	298	17	0	1-298	1-298	0	588	100
mgsB		WP_108610219.1	93.878	245	15	0	1-245	1-245	2.05e-174	477	100
mgsC		WP_055976086.1	99.095	442	4	0	1-442	1-442	0	897	100
gmaS		WP_108610220.1	98.21	447	8	0	1-447	1-447	0	923	100
tmm		WP_108609306.1	93.792	451	28	0	1-451	1-451	0	904	99
tmd_5'*		WP_183264798.1	96.16	388	15	0	146-533	1-388	0	800	54
tmd_3'*		WP_030003205.1	94.42	215	12	0	303-717	1-215	6e-151	424	29
tmoP		WP_108609308.1	88.928	569	63	0	1-569	1-569	0	996	100
tmoP		WP_108609309.1	80.141	569	113	0	1-569	1-569	0	922	100
dmmD		WP_183264021.1	95.756	377	16	0	1-377	1-377	0	753	100
dmmA		WP_159091722.1	94.924	197	10	0	1-197	6-202	1.03e-143	395	100
dmmB		WP_108609313.1	94.704	321	17	0	1-321	1-321	0	638	100
dmmC		WP_183264022.1	94.22	346	20	0	1-346	1-346	0	684	100
mgdA		WP_108610221.1	98.561	417	6	0	1-417	1-417	0	852	100
mgdB		WP_108610222.1	96.078	102	4	0	1-102	1-102	4.91e-72	206	100
mgdC		WP_183264017.1	93.706	985	62	0	1-1005	1-1005	0	1885	98
mgdD		WP_183263989.1	84.762	210	32	0	1-210	1-210	4.52e-128	357	100
folD		WP_183264786.1	95.286	297	14	0	1-297	1-297	0	543	100
purU 3'*		WP_183264020.1	90.909	55	5	0	505-559	1-55	6.85e-28	103	10
glyA		WP_183263987.1	96.774	434	14	0	1-434	1-434	0	867	100
ppc		WP_183263988.1	94.76	897	47	0	1-897	1-897	0	1709	100
hpr		WP_183263992.1	95.342	322	15	0	1-324	1-324	0	606	99
mtkA		WP_108610214.1	98.328	299	5	0	1-299	1-299	0	594	100
mtkB		WP_108610213.1	97.97	394	8	0	1-394	1-394	0	783	100
sga		WP_183263993.1	96.717	396	13	0	1-396	1-396	0	796	100
scyR		WP_183263986.1	90.431	209	20	0	1-209	7-215	8.15e-145	399	100
mcl		WP_108610212.1	97.819	321	7	0	1-321	1-321	0	644	100
gck		WP_183263991.1	89.607	433	45	0	1-433	1-433	0	777	100
mdh		WP_108606280.1	98.137	322	6	0	1-322	1-322	0	642	100
eno		WP_183260935.1	98.585	424	6	0	1-424	1-424	0	859	100
fdhG		WP_183264089.1	94.34	159	9	0	1-159	1-159	4.53e-112	312	100
fdhB		WP_183264090.1	93.05	518	36	0	1-518	1-518	0	983	100
fdhA		WP_183264091.1	97.393	959	25	0	1-959	1-959	0	1959	100
fdhC		WP_183264092.1	96.364	275	10	0	1-275	1-275	0	533	100
fdhD		WP_108609456.1	97.59	83	2	0	1-83	1-83	6.2e-59	172	100
	Aminobacter sp. AP02
mgsA		WP_109573909.1	97.651	298	7	0	1-298	1-298	0	603	100
mgsB		WP_109573910.1	98.367	245	4	0	1-245	1-245	0	496	100
mgsC		WP_109573911.1	98.869	442	5	0	1-442	1-442	0	895	100
gmaS		WP_109573912.1	99.105	447	4	0	1-447	1-447	0	930	100
tmm		WP_109578714.1	96.882	449	14	0	1-449	1-449	0	923	99
tmd		WP_109578713.1	92.329	717	54	1	1-717	72-787	0	1385	100
tmoP		WP_109578717.1	89.279	569	61	0	1-569	1-569	0	957	100
tmoP		WP_109578718.1	81.195	569	107	0	1-569	1-569	0	927	100
dmmD		WP_109577957.1	98.674	377	5	0	1-377	1-377	0	771	100
dmmA		WP_109577958.1	94.416	197	11	0	1-197	6-202	2.91e-143	394	100
dmmB		WP_109577959.1	95.639	321	14	0	1-321	1-321	0	644	100
dmmC		WP_109577960.1	97.11	346	10	0	1-346	1-346	0	703	100
mgdA		WP_109573913.1	99.281	417	3	0	1-417	1-417	0	853	100
mgdB		WP_109573914.1	95.098	102	5	0	1-102	1-102	6.13e-71	204	100
mgdC		WP_109574060.1	96.345	985	36	0	1-1005	1-1005	0	1892	98
mgdD		WP_109573915.1	88.095	210	25	0	1-210	1-210	7.16e-131	364	100
folD		WP_109578721.1	95.286	297	14	0	1-297	1-297	0	541	100
purU		WP_109578858.1	96.269	536	20	0	1-536	1-536	0	1066	96
glyA		WP_109573917.1	97.465	434	11	0	1-434	1-434	0	873	100
ppc		WP_109574061.1	96.098	897	35	0	1-897	1-897	0	1699	100
hpr		WP_109573906.1	95.031	322	16	0	1-324	1-324	0	605	99
mtkA		WP_109573905.1	99.331	299	2	0	1-299	1-299	0	600	100
mtkB		WP_109573904.1	99.746	394	1	0	1-394	1-394	0	793	100
sga		WP_109573902.1	96.212	396	15	0	1-396	1-396	0	791	100
scyR		WP_199226989.1	91.866	209	17	0	1-209	7-215	1.36e-146	404	100
mcl		WP_109573903.1	97.508	321	8	0	1-321	1-321	0	642	100
gck		WP_109573907.1	90.762	433	40	0	1-433	1-433	0	788	100
mdh		WP_109574203.1	90.373	322	31	0	1-322	1-322	0	576	100
eno		WP_109576224.1	98.821	424	5	0	1-424	1-424	0	860	100
fdhG		WP_109576615.1	96.226	159	6	0	1-159	1-159	1.76e-112	313	100
fdhB		WP_109576614.1	94.015	518	31	0	1-518	1-518	0	977	100
fdhA		WP_109576613.1	96.663	959	32	0	1-959	1-959	0	1948	100
fdhC		WP_109576612.1	94.182	275	16	0	1-275	1-275	0	517	100
fdhD		WP_109576611.1	91.566	83	7	0	1-83	1-83	1.93e-54	160	100
	Aminobacter sp. DSM 101952
mgsA		WP_055976077.1	96.309	298	11	0	1-298	1-298	0	599	100
mgsB		WP_055976081.1	94.286	245	14	0	1-245	1-245	1.2e-174	477	100
mgsC		WP_055976086.1	99.095	442	4	0	1-442	1-442	0	897	100
gmaS		WP_055976091.1	97.987	447	9	0	1-447	1-447	0	920	100
tmm		WP_055977854.1	94.655	449	24	0	1-449	1-449	0	909	99
tmd		WP_055977863.1	94.003	717	42	1	1-717	72-787	0	1408	100
tmoP		WP_055977852.1	89.455	569	60	0	1-569	1-569	0	996	100
tmoP		WP_055977849.1	80.492	569	111	0	1-569	1-569	0	922	100
dmmD		WP_055970980.1	95.756	377	16	0	1-377	1-377	0	753	100
dmmA		WP_156381104.1	94.924	197	10	0	1-197	6-202	1.3e-143	395	100
dmmB		WP_055970984.1	94.704	321	17	0	1-321	1-321	0	635	100
dmmC		WP_055970986.1	94.22	346	20	0	1-346	1-346	0	684	100
mgdA		WP_055976094.1	97.602	417	10	0	1-417	1-417	0	848	100
mgdB		WP_055976098.1	97.059	102	3	0	1-102	1-102	8.32e-73	208	100
mgdC		WP_055976111.1	92.893	985	70	0	1-1005	1-1005	0	1834	98
mgdD		WP_055976100.1	84.286	210	33	0	1-210	1-210	2.02e-127	355	100
folD		WP_055980203.1	95.563	293	13	0	1-293	1-293	0	542	99
purU		WP_055980206.1	98.748	559	7	0	1-559	1-559	0	1135	100
mdh		WP_055975329.1	97.826	322	7	0	1-322	1-322	0	641	100
eno		WP_055976973.1	98.585	424	6	0	1-424	1-424	0	859	100
fdhG		WP_055980430.1	94.34	159	9	0	1-159	1-159	5.79e-112	311	100
fdhB		WP_055980434.1	94.015	518	31	0	1-518	1-518	0	1003	100
fdhA		WP_055980437.1	95.725	959	41	0	1-959	1-959	0	1929	100
fdhC		WP_055980439.1	93.091	275	19	0	1-275	1-275	0	515	100
fdhD		WP_055980442.1	79.518	83	17	0	1-83	1-83	2.43e-48	145	100
	Aminobacter sp. J15
mdh		WP_024847157.1	85.404	322	47	0	1-322	1-322	0	578	100
eno		WP_024847675.1	88.889	423	47	0	1-423	1-423	0	757	99
folD		WP_024849130.1	75.667	300	68	3	1-297	1-298	2.14e-161	448	100
purU		WP_024849143.1	88.193	559	66	0	1-559	1-559	0	1023	100
fdhG		WP_144708836.1	72.785	158	43	0	1-158	1-158	3.99e-86	247	99
fdhB		WP_024849188.1	80.502	518	101	0	1-518	1-518	0	852	100
fdhA		WP_024849189.1	88.589	964	104	3	1-959	1-959	0	1803	100
fdhC		WP_024849190.1	76.19	273	65	0	1-275	1-275	6.81e-150	417	99
fdhD		WP_024849191.1	59.494	79	30	2	1-78	1-78	6.43e-30	98.6	94
	Aminobacter sp. J41
mdh		WP_024847157.1	85.404	322	47	0	1-322	1-322	0	578	100
eno		WP_024847675.1	88.889	423	47	0	1-423	1-423	0	757	99
folD		WP_024849130.1	75.667	300	68	3	1-297	1-298	2.15e-161	448	100
purU		WP_024849143.1	88.193	559	66	0	1-559	1-559	0	1023	100
fdhG		WP_084466104.1	73.418	158	42	0	1-158	1-158	5.11e-87	249	99
fdhB		WP_024849188.1	80.502	518	101	0	1-518	1-518	0	852	100
fdhA		WP_024849189.1	88.589	964	104	3	1-959	1-959	0	1803	100
fdhC		WP_024849190.1	76.19	273	65	0	1-275	1-275	6.84e-150	417	99
fdhD		WP_024849191.1	59.494	79	30	2	1-78	1-78	6.46e-30	98.6	94
	Aminobacter sp. J44
mdh		WP_024847157.1	85.404	322	47	0	1-322	1-322	0	578	100
eno		WP_144706716.1	88.889	423	47	0	1-423	1-423	0	755	99
folD		1169	75.333	300	69	3	1-297	1-298	7.62e-160	444	100
purU		WP_024849143.1	88.193	559	66	0	1-559	1-559	0	1023	100
fdhG		WP_144705381.1	72.785	158	43	0	1-158	1-158	1.22e-86	248	99
fdhB		WP_144705383.1	80.888	518	99	0	1-518	1-518	0	855	100
fdhA		WP_024849189.1	88.589	964	104	3	1-959	1-959	0	1803	100
fdhC		WP_024849190.1	76.19	273	65	0	1-275	1-275	6.73e-150	417	99
fdhD		WP_024849191.1	59.494	79	30	2	1-78	1-78	6.35e-30	98.6	94
	Aminobacter sp. MDW-2
mgsA		WP_154384345.1	98.993	298	3	0	1-298	1-298	0	610	100
mgsB		WP_067967917.1	99.592	245	1	0	1-245	1-245	0	502	100
mgsC		WP_067967920.1	99.548	442	2	0	1-442	1-442	0	899	100
gmaS		WP_067967923.1	99.776	447	1	0	1-447	1-447	0	935	100
tmm		WP_154387583.1	97.351	453	12	0	1-453	1-453	0	926	100
tmd		WP_185910212.1	95.816	717	30	0	1-717	72-788	0	1437	100
tmoP		WP_154387581.1	98.946	569	6	0	1-569	1-569	0	1129	100
dmmD		WP_067965348.1	97.082	377	11	0	1-377	1-377	0	762	100
dmmA		WP_154387141.1	98.985	197	2	0	1-197	6-202	5.38e-149	409	100
dmmB		WP_067965350.1	98.754	321	4	0	1-321	1-321	0	662	100
dmmC		WP_067965351.1	97.688	346	8	0	1-346	1-346	0	709	100
mgdA		WP_067967926.1	99.52	417	2	0	1-417	1-417	0	856	100
mgdB		WP_067967931.1	100	102	0	0	1-102	1-102	1.27e-74	213	100
mgdC		WP_067968496.1	99.188	985	8	0	1-1005	1-1005	0	2005	98
mgdD		WP_067967934.1	96.667	210	7	0	1-210	1-210	1.08e-151	417	100
folD		WP_067965343.1	98.99	297	3	0	1-297	1-297	0	585	100
purU		WP_067965347.1	99.463	559	3	0	1-559	1-559	0	1142	100
glyA		WP_154384347.1	99.539	434	2	0	1-434	1-434	0	891	100
ppc		WP_154384346.1	99.443	897	5	0	1-897	1-897	0	1811	100
hpr		WP_185910436.1	97.222	324	9	0	1-324	1-324	0	645	100
mtkA		WP_067967870.1	100	299	0	0	1-299	1-299	0	604	100
mtkB		WP_154384334.1	99.746	394	1	0	1-394	1-394	0	794	100
sga		WP_067967860.1	98.737	396	5	0	1-396	1-396	0	810	100
scyR		WP_154384348.1	97.129	209	6	0	1-209	7-215	8.22e-153	419	100
mcl		WP_067967863.1	99.377	321	2	0	1-321	1-321	0	654	100
gck		WP_154384336.1	95.843	433	18	0	1-433	1-433	0	828	100
mdh		WP_115730173.1	99.689	322	1	0	1-322	1-322	0	650	100
eno		WP_067966597.1	100	424	0	0	1-424	1-424	0	866	100
fdhG		WP_067965552.1	100	159	0	0	1-159	1-159	4.01e-117	325	100
fdhB		WP_154386883.1	97.876	518	11	0	1-518	1-518	0	1035	100
fdhA		WP_154386882.1	99.062	959	9	0	1-959	1-959	0	1989	100
fdhC		WP_182575538.1	96.364	275	10	0	1-275	1-275	0	531	100
fdhD		WP_083948707.1	97.59	83	2	0	1-83	1-83	1.43e-58	171	100
	Aminobacter sp. MSH1
mgsA		WP_108610218.1	94.295	298	17	0	1-298	1-298	0	588	100
mgsB		WP_108610219.1	93.878	245	15	0	1-245	1-245	2.44e-174	477	100
mgsC		WP_055976086.1	99.095	442	4	0	1-442	1-442	0	897	100
gmaS		WP_108610220.1	98.21	447	8	0	1-447	1-447	0	923	100
tmm		WP_108609306.1	93.792	451	28	0	1-451	1-451	0	904	99
tmd		WP_108609305.1	93.445	717	46	1	1-717	72-787	0	1402	100
tmoP		WP_108609308.1	88.928	569	63	0	1-569	1-569	0	996	100
tmoP		WP_108609309.1	80.141	569	113	0	1-569	1-569	0	922	100
dmmD		WP_108609311.1	95.491	377	17	0	1-377	1-377	0	752	100
dmmA		WP_159091722.1	94.924	197	10	0	1-197	6-202	1.22e-143	395	100
dmmB		WP_108609313.1	94.704	321	17	0	1-321	1-321	0	638	100
dmmC		WP_108609314.1	94.509	346	19	0	1-346	1-346	0	686	100
mgdA		WP_108610221.1	98.561	417	6	0	1-417	1-417	0	852	100
mgdB		WP_108610222.1	96.078	102	4	0	1-102	1-102	5.85e-72	206	100
mgdC		WP_108610376.1	93.503	985	64	0	1-1005	1-1005	0	1882	98
mgdD		WP_108610377.1	84.286	210	33	0	1-210	1-210	3.83e-127	355	100
folD		WP_055980203.1	95.563	293	13	0	1-293	1-293	0	542	99
purU		WP_055980206.1	98.748	559	7	0	1-559	1-559	0	1135	100
glyA		WP_108610225.1	96.544	434	15	0	1-434	1-434	0	866	100
ppc		WP_108610224.1	94.76	897	47	0	1-897	1-897	0	1709	100
hpr		WP_108610215.1	95.031	322	16	0	1-324	1-324	0	603	99
mtkA		WP_108610214.1	98.328	299	5	0	1-299	1-299	0	594	100
mtkB		WP_108610213.1	97.97	394	8	0	1-394	1-394	0	783	100
sga		WP_108610211.1	96.717	396	13	0	1-396	1-396	0	795	100
scyR		WP_199914659.1	90.431	209	20	0	1-209	7-215	7.96e-145	399	100
mcl		WP_108610212.1	97.819	321	7	0	1-321	1-321	0	644	100
gck		WP_108679492.1	89.607	433	45	0	1-433	1-433	0	779	100
mdh		WP_108606280.1	98.137	322	6	0	1-322	1-322	0	642	100
eno		WP_108609884.1	98.349	424	7	0	1-424	1-424	0	855	100
fdhG		WP_108609452.1	93.711	159	10	0	1-159	1-159	1.04e-110	309	100
fdhB		WP_108609453.1	92.857	518	37	0	1-518	1-518	0	981	100
fdhA		WP_108609454.1	97.393	959	25	0	1-959	1-959	0	1959	100
fdhC		WP_108609455.1	96.727	275	9	0	1-275	1-275	0	534	100
fdhD		WP_108609456.1	97.59	83	2	0	1-83	1-83	7.38e-59	172	100
	Aminobacter sp. SR38
mgsA		WP_192315334.1	99.329	298	2	0	1-298	1-298	0	612	100
mgsA		WP_154384345.1	98.993	298	3	0	1-298	1-298	0	610	100
mgsA		WP_192318583.1	62.081	298	109	2	1-298	1-298	8.44e-133	376	100
mgsB		WP_067967917.1	99.592	245	1	0	1-245	1-245	0	502	100
mgsB		WP_192315333.1	99.184	245	2	0	1-245	1-245	0	500	100
mgsB		WP_192318581.1	63.877	227	77	2	1-245	5-229	1.15e-102	295	91
mgsC		WP_182576238.1	99.774	442	1	0	1-442	1-442	0	900	100
mgsC		WP_067967920.1	99.548	442	2	0	1-442	1-442	0	899	100
mgsC		WP_192318579.1	85.185	432	64	0	1-438	8-439	0	712	98
gmaS		WP_067967923.1	99.776	447	1	0	1-447	1-447	0	935	100
gmaS		WP_067967923.1	99.776	447	1	0	1-447	1-447	0	935	100
tmm		WP_182576226.1	97.792	453	10	0	1-453	1-453	0	929	100
tmd		WP_192314533.1	96.095	717	28	0	1-717	74-790	0	1442	100
tmoP		WP_182576228.1	98.946	569	6	0	1-569	1-569	0	1129	100
dmmD		WP_192318366.1	97.347	377	10	0	1-377	1-377	0	764	100
dmmA		WP_192318367.1	94.416	197	11	0	1-197	6-202	2.72e-142	392	100
dmmB		WP_192318369.1	99.065	321	3	0	1-321	1-321	0	664	100
dmmC		WP_192318370.1	98.555	346	5	0	1-346	1-346	0	712	100
mgdA		WP_192320275.1	99.76	417	1	0	1-417	1-417	0	858	100
mgdA		WP_192315331.1	99.52	417	2	0	1-417	1-417	0	857	100
mgdB		WP_067967931.1	100	102	0	0	1-102	1-102	1.42e-74	213	100
mgdB		WP_067967931.1	100	102	0	0	1-102	1-102	1.42e-74	213	100
mgdC		WP_192320705.1	99.086	985	9	0	1-1005	1-1005	0	2003	98
mgdC		WP_192319944.1	99.086	985	9	0	1-1005	1-1005	0	2003	98
mgdD		WP_067967934.1	96.667	210	7	0	1-210	1-210	1.2e-151	417	100
mgdD		WP_192315329.1	95.238	210	10	0	1-210	1-210	4e-142	392	100
folD		WP_067965343.1	98.99	297	3	0	1-297	1-297	0	585	100
folD		WP_192320905.1	93.174	293	20	0	1-293	1-293	0	531	99
purU		WP_067965347.1	99.463	559	3	0	1-559	1-559	0	1142	100
purU		WP_192320903.1	99.284	559	4	0	1-559	1-559	0	1139	100
glyA		WP_154384347.1	99.539	434	2	0	1-434	1-434	0	891	100
ppc		WP_192320273.1	99.331	897	6	0	1-897	1-897	0	1808	100
hpr		WP_192320285.1	97.531	324	8	0	1-324	1-324	0	648	100
mtkA		WP_067967870.1	100	299	0	0	1-299	1-299	0	604	100
mtkB		WP_154384334.1	99.746	394	1	0	1-394	1-394	0	794	100
sga		WP_067967860.1	98.737	396	5	0	1-396	1-396	0	810	100
scyR		WP_154384348.1	97.129	209	6	0	1-209	7-215	9.14e-153	419	100
mcl		WP_067967863.1	99.377	321	2	0	1-321	1-321	0	654	100
gck		WP_192320283.1	96.305	433	16	0	1-433	1-433	0	831	100
mdh		WP_115730173.1	99.689	322	1	0	1-322	1-322	0	650	100
eno		WP_067966597.1	100	424	0	0	1-424	1-424	0	866	100
fdhG		WP_067965552.1	100	159	0	0	1-159	1-159	4.45e-117	325	100
fdhB		WP_067965554.1	98.069	518	10	0	1-518	1-518	0	1036	100
fdhA		WP_154386882.1	99.062	959	9	0	1-959	1-959	0	1989	100
fdhC		WP_182575538.1	96.364	275	10	0	1-275	1-275	0	531	100
fdhD		WP_083948707.1	97.59	83	2	0	1-83	1-83	1.58e-58	171	100
*Incomplete or split in two different contigs

## Sheet: S3
Table S3 Summary results of BLASTp searches of translated nucleotide sequences of form II coxSLM (IHE39_RS20400 - IHE39_RS20410) and of form I coxMSLDEFGHI (IHE39_RS24825 - IHE39_RS24785) from A. lissarensis DSM 1086 in Aminobacter strains (see Fig. 2b)
Gene	Subject organism name	Closesest hit protein id	Identity (%)	Alignment length	No. of mismatches	No. of gap openings	Start-end of alignment in query sequence	Start-end of alignment in hit sequence	e-value	Bit score	Coverage
	Aminobacter aganoensis DSM 7051T
coxS		WP_184697572.1	92.83	265	19	0	1-265	1-265	0	501	100
coxL		WP_184697575.1	96.552	783	27	0	1-783	1-783	0	1573	100
coxM		WP_184697578.1	96.386	166	6	0	1-166	1-166	8.33e-119	330	100
	Aminobacter aminovorans DSM 10368
coxS		WP_067961167.1	97.358	265	7	0	1-265	1-265	0	523	100
coxL		WP_067961162.1	98.595	783	11	0	1-783	1-783	0	1600	100
coxM		WP_067961159.1	97.59	166	4	0	1-166	1-166	6.32e-120	333	100
	Aminobacter aminovorans DSM 7048T
coxS		WP_115731718.1	96.981	265	8	0	1-265	1-265	0	520	100
coxL		WP_115731717.1	98.212	783	14	0	1-783	1-783	0	1593	100
coxM		WP_115731716.1	96.386	166	6	0	1-166	1-166	1.08e-118	329	100
	Aminobacter aminovorans KCTC 2477
coxS		WP_067961167.1	97.358	265	70	0	1-265	1-265	0	523	100
coxL		WP_067961162.1	98.595	783	11	0	1-783	1-783	0	1600	100
coxM		WP_067961159.1	97.59	166	40	0	1-166	1-166	6.4e-120	333	100
	Aminobacter anthyllidis LMG 26462T
coxS		WP_015241782.1	94.51	255	14	0	1-255	1-255	1.44e-179	492	96
coxL		WP_012329566.1	98.34	783	13	0	1-783	1-783	0	1594	100
coxM		WP_014989344.1	96.386	166	6	0	1-166	1-166	7.65e-119	330	100
	Aminobacter ciceronei DSM 15910T
coxS		WP_067961167.1	97.358	265	7	0	1-265	1-265	0	523	100
coxL		WP_067961162.1	98.595	783	11	0	1-783	1-783	0	1600	100
coxM		WP_067961159.1	97.59	166	4	0	1-166	1-166	6.29e-120	333	100
	Aminobacter lissarensis DSM 17454T
coxS		WP_184767396.1	99.623	265	1	0	1-265	1-265	0	529	100
coxL		WP_184767395.1	99.872	783	1	0	1-783	1-783	0	1612	100
coxM		WP_184767394.1	100	166	0	0	1-166	1-166	2.3e-122	339	100
	Aminobacter niigataensis DSM 7050T
coxS		WP_183260709.1	92.075	265	21	0	1-265	1-265	0	499	100
coxL		WP_183260707.1	96.679	783	26	0	1-783	1-783	0	1578	100
coxM		WP_108607873.1	98.193	166	3	0	1-166	1-166	5.95e-120	332	100
	Aminobacter sp. AP02
coxS		WP_109576271.1	92.157	255	20	0	1-255	1-255	1.29e-176	484	96
coxL		WP_109576272.1	96.424	783	28	0	1-783	1-783	0	1573	100
coxM		WP_109576273.1	94.578	166	90	1	1-166	1-166	1.17e-116	324	100
	Aminobacter sp. DSM 101952
coxS		WP_055968949.1	92.83	265	19	0	1-265	1-265	0	501	100
coxL		WP_055968954.1	96.424	783	28	0	1-783	1-783	0	1573	100
coxM		WP_055968957.1	96.988	166	5	0	1-166	1-166	2.23e-119	331	100
	Aminobacter sp. J15
coxS		WP_024849442.1	69.434	265	80	1	1-264	1-265	1.38e-129	365	99
coxL		WP_024849443.1	86.224	784	107	1	1-783	1-784	0	1411	100
coxM		WP_024849444.1	81.548	168	29	1	1-166	1-168	2.25e-100	283	100
	Aminobacter sp. J41
coxS		WP_024849442.1	69.434	265	80	1	1-264	1-265	1.38e-129	365	99
coxL		WP_024849443.1	86.224	784	107	1	1-783	1-784	0	1411	100
coxM		WP_024849444.1	81.548	168	29	1	1-166	1-168	2.26e-100	283	100
	Aminobacter sp. J44
coxS		WP_144705501.1	69.434	265	80	1	1-264	1-265	1.04e-134	378	99
coxL		WP_024849443.1	86.224	784	107	1	1-783	1-784	0	1411	100
coxM		WP_024849444.1	81.548	168	29	1	1-166	1-168	2.22e-100	283	100
	Aminobacter sp. MDW-2
coxS		WP_154383953.1	96.981	265	80	0	1-265	1-265	0	521	100
coxL		WP_067961162.1	98.595	783	11	0	1-783	1-783	0	1600	100
coxM		WP_067961159.1	97.59	166	40	0	1-166	1-166	6.14e-120	333	100
	Aminobacter sp. MSH1
coxS		WP_108607875.1	92.83	265	19	0	1-265	1-265	0	502	100
coxL		WP_108607874.1	95.785	783	33	0	1-783	1-783	0	1538	100
coxM		WP_108607873.1	98.193	166	30	0	1-166	1-166	7.09e-120	332	100
	Aminobacter sp. SR38
coxS		WP_067961167.1	97.358	265	70	0	1-265	1-265	0	523	100
coxL		WP_067961162.1	98.595	783	11	0	1-783	1-783	0	1600	100
coxM		WP_067961159.1	97.59	166	40	0	1-166	1-166	6.82e-120	333	100
FORM I
	Aminobacter lissarensis DSM 17454T
coxG		WP_184772698.1	81.169	154	29	0	1-154	1-154	1.29e-89	255	100
coxF		WP_184772696.1	93.015	272	19	0	1-272	1-272	0	506	96
coxE		WP_184772694.1	80.348	402	79	0	1-402	1-402	0	649	100
coxD		WP_184772692.1	90.753	292	27	0	1-292	1-292	0	531	100
coxL		WP_184772690.1	96.402	806	29	0	1-806	1-806	0	1627	100
coxS		WP_184772688.1	97.059	170	5	0	1-170	1-170	3.17e-124	344	100
coxM		WP_184772686.1	92	275	22	0	1-275	1-275	1.19e-177	489	96
	Aminobacter sp. AP02	NZ_QGGX01000004 contig 4
coxF		WP_109574867.1	75.926	270	65	0	1-270	1-270	3.49e-151	421	96
coxE		WP_109574866.1	77.861	402	88	1	1-402	1-401	0	633	100
coxD		WP_109574865.1	83.446	296	42	1	4-292	3-298	0	498	99
coxL		WP_109574864.1	89.441	805	85	0	1-805	1-805	0	1505	99
coxS		WP_109575089.1	86.585	164	22	0	7-170	3-166	1.95e-109	306	96
coxM		WP_109575088.1	79.72	286	58	0	1-286	1-286	8.02e-159	441	99

## Sheet: S4
Table S4 Summary results of BLASTp searches of translated nucleotide sequences of the glyphosate oxidation genes from A. aminovorans KCTC 2477 in Aminobacter strains (see Fig. 2b)
Gene	Subject organism name	Closesest hit protein id	Identity (%)	Alignment length	No. of mismatches	No. of gap openings	Start-end of alignment in query sequence	Start-end of alignment in hit sequence	e-value	Bit score	Coverage
	Aminobacter aganoensis DSM 7051T
phnE1		WP_184699758.1	85.961	463	65	0	1-463	1-463	0	790	100
phnE2		WP_184699868.1	92.089	316	22	2	3-317	1-314	0	559	99
phnD		WP_184699757.1	95.05	303	15	0	1-303	1-303	0	582	100
phnC		WP_184699756.1	92.5	280	21	0	1-280	1-280	0	521	100
phnL		WP_184699754.1	94.468	235	13	0	1-235	1-235	1.02e-163	449	100
phnK		WP_184699753.1	97.674	258	6	0	1-258	1-258	0	507	100
phnJ		WP_184699752.1	96.918	292	9	0	2-293	6-297	0	590	99
phnI		WP_184699751.1	95.122	369	18	0	1-369	1-369	0	712	100
phnH		WP_184699867.1	87.879	198	24	0	1-198	1-198	6.9e-131	363	100
phnG		WP_055976192.1	85.714	154	22	0	1-154	1-154	2.15e-87	249	100
phnF		WP_055976134.1	86.345	249	34	0	12-260	1-249	1.22e-153	425	95
phnN		WP_055972124.1	91.866	209	17	0	1-209	1-209	1.93e-137	380	100
phnM		WP_184699760.1	95.238	378	18	0	1-378	1-378	0	733	100
DUF1045		WP_184699759.1	83.83	235	38	0	1-235	1-235	1.35e-144	400	100
phnO		WP_184699755.1	94.634	205	11	0	1-205	1-205	7.68e-148	406	100
	Aminobacter aminovorans DSM 10368
phnE1		WP_067958756.1	100	463	0	0	1-463	1-463	0	938	100
phnE2		WP_183194961.1	100	315	0	0	3-317	3-317	0	633	99
phnD		WP_067966223.1	100	303	0	0	1-303	1-303	0	603	100
phnC		WP_067958761.1	100	280	0	0	1-280	1-280	0	562	100
phnL		WP_067958777.1	100	235	0	0	1-235	1-235	2.92e-172	471	100
phnK		WP_067958780.1	100	258	0	0	1-258	1-258	0	517	100
phnJ		WP_067958784.1	100	293	0	0	2-293	2-293	0	608	100
phnI		WP_067958786.1	100	369	0	0	1-369	1-369	0	741	100
phnH		WP_067966226.1	100	198	0	0	1-198	1-198	1.38e-144	398	100
phnG		WP_067958793.1	100	154	0	0	1-154	1-154	2.21e-109	305	100
phnF		WP_067958795.1	100	261	0	0	1-261	1-261	0	520	100
phnN		WP_067955327.1	100	209	0	0	1-209	1-209	1.02e-148	409	100
phnM		WP_067958745.1	100	378	0	0	1-378	1-378	0	764	100
DUF1045		WP_067958747.1	100	235	0	0	1-235	1-235	4.2e-172	470	100
phnO		WP_067958773.1	100	205	0	0	1-205	1-205	1.13e-154	424	100
	Aminobacter aminovorans DSM 7048T
phnE1		WP_115731033.1	80.778	463	87	1	1-463	1-463	0	755	100
phnE2		WP_165915829.1	95.899	317	13	0	3-317	3-317	0	594	100
phnD		WP_115731035.1	98.35	303	5	0	1-303	1-303	0	597	100
phnC		WP_115731036.1	97.143	280	8	0	1-280	1-280	0	545	100
phnL		WP_115731040.1	98.298	235	4	0	1-235	1-235	5.62e-170	465	100
phnK		WP_115731041.1	98.837	258	3	0	1-258	1-258	0	513	100
phnJ		WP_115731042.1	98.294	293	5	0	2-293	2-293	0	601	100
phnI		WP_115731043.1	98.645	369	5	0	1-369	1-369	0	733	100
phnH		WP_165915850.1	98.99	198	2	0	1-198	1-198	5.46e-144	396	100
phnG		WP_067958793.1	100	154	0	0	1-154	1-154	1.9e-109	305	100
phnF		WP_115731045.1	95.294	255	12	0	6-261	1-261	4.11e-176	483	98
phnN		WP_115729779.1	95.215	209	10	0	1-209	1-209	7.67e-142	392	100
phnM		WP_115731031.1	98.148	378	7	0	1-378	1-378	0	750	100
DUF1045		WP_115731032.1	94.043	235	14	0	1-235	1-235	5.86e-163	447	100
phnO		WP_115731039.1	98.537	205	3	0	1-205	1-205	6e-153	419	100
	Aminobacter anthyllidis LMG 26462T
phnE1		WP_018429192.1	90.929	463	42	0	1-463	1-463	0	803	100
phnE2		WP_018429191.1	97.792	317	7	0	1-317	1-317	0	624	100
phnD		WP_006328682.1	98.02	303	6	0	1-303	1-303	0	595	100
phnC		WP_008834775.1	97.143	280	8	0	1-280	1-280	0	544	100
phnL		WP_015315653.1	95.319	235	11	0	1-235	1-235	1.39e-165	454	100
phnK		WP_008123404.1	97.287	258	7	0	1-258	1-258	0	509	100
phnJ		WP_018429179.1	96.233	292	11	0	2-293	2-293	0	588	99
phnI		WP_010911600.1	92.412	369	28	0	1-369	1-369	0	692	100
phnH		WP_008874234.1	90.404	198	19	0	1-198	1-198	4.85e-132	366	100
phnG		WP_008834787.1	88.312	154	18	0	1-154	1-154	3.29e-98	277	100
phnF		WP_008594922.1	91.286	241	21	0	21-261	21-261	4.98e-158	436	92
phnN		WP_008872833.1	94.737	209	11	0	1-209	1-209	4.34e-141	390	100
phnM		WP_019862588.1	96.032	378	15	0	1-378	1-378	0	737	100
DUF1045		WP_006325715.1	93.617	235	15	0	1-235	1-235	1.52e-161	444	100
phnO		WP_018429182.1	96.585	205	7	0	1-205	1-205	2.27e-151	415	100
	Aminobacter ciceronei DSM 15910T
phnE1		WP_182575855.1	97.408	463	12	0	1-463	1-463	0	917	100
phnE2		WP_182575870.1	96.508	315	11	0	3-317	1-317	0	614	99
phnD		WP_182575856.1	97.03	303	9	0	1-303	1-303	0	588	100
phnC		WP_182575857.1	98.571	280	4	0	1-280	1-280	0	554	100
phnL		WP_067958777.1	100	235	0	0	1-235	1-235	2.91e-172	471	100
phnK		WP_182575862.1	99.225	258	2	0	1-258	1-258	0	513	100
phnJ		WP_154386855.1	99.659	293	1	0	1-293	1-293	0	607	100
phnI		WP_067958786.1	100	369	0	0	1-369	1-369	0	741	100
phnH		WP_182575871.1	98.99	198	2	0	1-198	1-198	1.38e-143	395	100
phnG		WP_067958793.1	100	154	0	0	1-154	1-154	2.2e-109	305	100
phnF		WP_154386853.1	99.234	261	2	0	1-261	1-261	0	513	100
phnN		WP_067955327.1	100	209	0	0	1-209	1-209	1.01e-148	409	100
phnM		WP_182575853.1	99.206	378	3	0	1-378	1-378	0	756	100
DUF1045		WP_182575854.1	97.872	235	5	0	1-235	1-235	1.97e-168	461	100
phnO		WP_067958773.1	100	205	0	0	1-205	1-205	1.12e-154	424	100
	Aminobacter lissarensis DSM 1086
phnE1		WP_192568903.1	96.976	463	14	0	1-463	1-463	0	913	100
phnE2		WP_184769832.1	96.19	315	12	0	3-317	1-317	0	590	99
phnD		WP_192568902.1	97.36	303	8	0	1-303	1-303	0	592	100
phnC		WP_192568901.1	97.133	279	8	0	1-280	1-280	0	545	99
phnL		WP_184769755.1	95.319	235	11	0	1-235	1-235	4.74e-165	452	100
phnK		WP_184769756.1	97.674	258	6	0	1-258	1-258	0	510	100
phnJ		WP_192568897.1	96.246	293	11	0	1-293	1-293	0	588	100
phnI		WP_192568896.1	92.954	369	26	0	1-369	1-369	0	699	100
phnH		WP_192568909.1	89.394	198	21	0	1-198	1-198	1.27e-129	360	100
phnG		WP_184769759.1	87.662	154	19	0	1-154	3-154	5.16e-97	274	100
phnF		WP_192568895.1	90.612	245	23	0	17-261	4-261	1.54e-157	435	94
phnN		WP_192567682.1	95.215	209	10	0	1-209	1-209	1.56e-141	391	100
phnM		WP_192568905.1	96.825	378	12	0	1-378	1-378	0	744	100
DUF1045		WP_192568904.1	92.34	235	18	0	1-235	1-235	1.73e-151	418	100
phnO		WP_192568898.1	93.171	205	14	0	1-205	1-205	2.81e-146	402	100
	Aminobacter lissarensis DSM 17454T
phnE1		WP_184769747.1	96.328	463	14	1	1-463	1-463	0	904	100
phnE2		WP_184769832.1	96.19	315	12	0	3-317	1-317	0	590	99
phnD		WP_184769748.1	97.03	303	9	0	1-303	1-303	0	590	100
phnC		WP_184769749.1	97.133	279	8	0	1-280	1-280	0	545	99
phnL		WP_184769755.1	95.319	235	11	0	1-235	1-235	4.9e-165	452	100
phnK		WP_184769756.1	97.674	258	6	0	1-258	1-258	0	510	100
phnJ		WP_184769757.1	95.904	293	12	0	1-293	1-293	0	586	100
phnI		WP_184769758.1	92.954	369	26	0	1-369	1-369	0	698	100
phnH		WP_184769833.1	88.889	198	22	0	1-198	1-198	2.36e-129	359	100
phnG		WP_184769759.1	87.662	154	19	0	1-154	3-154	5.33e-97	274	100
phnF		WP_184769760.1	91.02	245	22	0	17-261	4-261	1.63e-158	437	94
phnN		WP_184770235.1	94.737	209	11	0	1-209	1-209	4.48e-141	390	100
phnM		WP_184769745.1	96.561	378	13	0	1-378	1-378	0	741	100
DUF1045		WP_184769746.1	91.064	235	21	0	1-235	1-235	7.99e-158	434	100
phnO		WP_184769754.1	93.171	205	14	0	1-205	1-205	4.81e-146	402	100
	Aminobacter niigataensis DSM 7050T
phnE1		WP_183264458.1	87.473	463	58	0	1-463	1-463	0	790	100
phnE2		WP_183264480.1	93.333	315	19	1	3-317	1-317	0	566	99
phnD		WP_183264457.1	94.389	303	17	0	1-303	1-303	0	579	100
phnC		WP_108607200.1	92.857	280	20	0	1-280	1-280	0	523	100
phnL		WP_108607204.1	94.043	235	14	0	1-235	1-235	9.94e-163	446	100
phnK		WP_108607205.1	98.837	258	3	0	1-258	1-258	0	513	100
phnJ		WP_183264453.1	97.603	292	7	0	2-293	6-293	0	596	99
phnI		WP_183264452.1	94.038	369	22	0	1-369	1-369	0	706	100
phnH		WP_183264479.1	92.424	198	15	0	1-198	1-198	5.2e-135	373	100
phnG		WP_183264451.1	87.013	154	20	0	1-154	1-154	1.03e-86	248	100
phnF		WP_183264450.1	86.8	250	33	0	17-261	1-261	6.42e-156	431	96
phnN		WP_183263088.1	90.909	209	19	0	1-209	1-209	3.63e-136	377	100
phnM		WP_183264460.1	95.503	378	17	0	1-378	1-378	0	736	100
DUF1045		WP_183264459.1	84.681	235	36	0	1-235	1-235	1.2e-138	385	100
phnO		WP_183264454.1	95.61	205	9	0	1-205	1-205	4.65e-150	412	100
	Aminobacter sp. AP02
phnE1		WP_109575510.1	81.857	463	82	1	1-463	1-463	0	763	100
phnE2		WP_109575509.1	89.905	317	31	1	1-317	1-317	0	551	100
phnD		WP_109575508.1	94.389	303	17	0	1-303	1-303	0	578	100
phnC		WP_109575507.1	91.727	278	23	0	1-280	1-280	0	513	99
phnL		WP_109575502.1	91.915	235	19	0	1-235	1-235	6.36e-159	437	100
phnK		WP_109575501.1	98.45	258	4	0	1-258	1-258	0	512	100
phnJ		WP_109575500.1	94.502	291	16	0	3-293	7-293	0	573	99
phnI		WP_109575499.1	93.767	369	23	0	1-369	1-369	0	698	100
phnH		WP_199227066.1	88.889	198	22	0	1-198	1-198	2.15e-130	362	100
phnG		WP_109575497.1	88.312	154	18	0	1-154	3-154	1.89e-92	262	100
phnF		WP_109575496.1	86.531	245	33	0	17-261	4-261	1.52e-149	415	94
phnN		WP_109575735.1	93.78	209	13	0	1-209	1-209	7.37e-140	386	100
phnM		WP_109575512.1	92.857	378	27	0	1-378	1-378	0	710	100
DUF1045		WP_109575511.1	85.532	235	34	0	1-235	1-235	4.44e-141	392	100
phnO		WP_109575503.1	92.683	205	15	0	1-205	1-205	1.22e-147	406	100
	Aminobacter sp. DSM 101952
phnE1		WP_055976160.1	85.961	463	65	0	1-463	1-463	0	791	100
phnE2		WP_082496584.1	91.772	316	23	2	1-317	1-317	0	557	99
phnD		WP_055976157.1	95.05	303	15	0	3-303	1-303	0	583	100
phnC		WP_055976153.1	92.857	280	20	0	1-280	1-280	0	523	100
phnL		WP_055976146.1	94.043	235	14	0	1-235	1-235	5.46e-163	447	100
phnK		WP_055976143.1	98.45	258	4	0	1-258	1-258	0	510	100
phnJ		WP_055976140.1	96.918	292	9	0	2-293	6-293	0	590	99
phnI		WP_055976137.1	94.58	369	20	0	1-369	1-369	0	683	100
phnH		WP_055976195.1	87.374	198	25	0	1-198	1-198	1.03e-130	362	100
phnG		WP_055976192.1	85.714	154	22	0	1-154	1-154	1.95e-87	249	100
phnF		WP_055976134.1	86.345	249	34	0	17-261	1-261	1.1e-153	425	95
phnN		WP_055972124.1	91.866	209	17	0	1-209	1-209	1.74e-137	380	100
phnM		WP_055976167.1	95.503	378	17	0	1-378	1-378	0	734	100
DUF1045		WP_055976163.1	84.681	235	36	0	1-235	1-235	1.23e-145	403	100
phnO		WP_055976148.1	95.61	205	9	0	1-205	1-205	4.72e-149	409	100
	Aminobacter sp. MDW-2
phnE1		WP_154386859.1	99.784	463	1	0	1-463	1-463	0	936	100
phnE2		WP_185910389.1	99.683	315	1	0	3-317	1-317	0	632	99
phnD		WP_067966223.1	100	303	0	0	1-303	1-303	0	603	100
phnC		WP_067958761.1	100	280	0	0	1-280	1-280	0	562	100
phnL		WP_067958777.1	100	235	0	0	1-235	1-235	2.84e-172	471	100
phnK		WP_154386856.1	99.612	258	1	0	1-258	1-258	0	515	100
phnJ		WP_154386855.1	99.659	293	1	0	1-293	1-293	0	607	100
phnI		WP_067958786.1	100	369	0	0	1-369	1-369	0	741	100
phnH		WP_182575871.1	98.99	198	2	0	1-198	1-198	1.34e-143	395	100
phnG		WP_067958793.1	100	154	0	0	1-154	1-154	2.15e-109	305	100
phnF		WP_154386853.1	99.234	261	2	0	1-261	1-261	0	513	100
phnN		WP_067955327.1	100	209	0	0	1-209	1-209	9.9e-149	409	100
phnM		WP_067958745.1	100	378	0	0	1-378	1-378	0	764	100
DUF1045		WP_067958747.1	100	235	0	0	1-235	1-235	4.08e-172	470	100
phnO		WP_067958773.1	100	205	0	0	1-205	1-205	1.09e-154	424	100
	Aminobacter sp. MSH1
phnE1		WP_108607197.1	86.609	463	62	0	1-463	1-463	0	791	100
phnE2		WP_183264480.1	93.333	315	19	1	3-317	1-317	0	566	99
phnD		WP_108607199.1	94.389	303	17	0	1-303	1-303	0	578	100
phnC		WP_108607200.1	92.857	280	20	0	1-280	1-280	0	523	100
phnL		WP_108607204.1	94.043	235	14	0	1-235	1-235	1.18e-162	446	100
phnK		WP_108607205.1	98.837	258	3	0	1-258	1-258	0	513	100
phnJ		WP_108609775.1	97.611	293	7	0	1-293	1-293	0	597	100
phnI		WP_108607206.1	92.683	369	27	0	1-369	1-369	0	694	100
phnH		WP_108609778.1	91.919	198	16	0	1-198	1-198	2.6e-135	374	100
phnG		WP_108607207.1	88.312	154	18	0	1-154	1-154	1.17e-89	255	100
phnF		WP_108607208.1	86.8	250	33	0	12-261	1-261	6.85e-156	431	96
phnN		WP_108605802.1	91.866	209	17	0	1-209	1-209	4.04e-137	380	100
phnM		WP_108607195.1	95.767	378	16	0	1-378	1-378	0	738	100
DUF1045		WP_108607196.1	84.255	235	37	0	1-235	1-235	2.22e-138	385	100
phnO		WP_108607203.1	96.585	205	7	0	1-205	1-205	3.27e-150	412	100
	Aminobacter sp. SR38
phnE1		WP_067958756.1	100	463	0	0	1-463	1-463	0	938	100
phnE2		WP_192319911.1	99.683	315	1	0	3-317	1-317	0	631	99
phnD		WP_067966223.1	100	303	0	0	1-303	1-303	0	603	100
phnC		WP_192314962.1	98.214	280	5	0	1-280	1-280	0	553	100
phnL		WP_192314974.1	98.298	235	4	0	1-235	1-235	3.2e-170	466	100
phnK		WP_192314975.1	99.225	258	2	0	1-258	1-258	0	514	100
phnJ		WP_192314976.1	99.315	292	2	0	2-293	6-293	0	604	99
phnI		WP_192314977.1	98.374	369	6	0	1-369	1-369	0	730	100
phnH		WP_192319913.1	97.475	198	5	0	1-198	1-198	7.34e-142	391	100
phnG		WP_192314978.1	98.052	154	3	0	1-154	1-154	5.89e-107	299	100
phnF		WP_154386853.1	99.234	261	2	0	1-261	1-261	0	513	100
phnN		WP_067955327.1	100	209	0	0	1-209	1-209	1.1e-148	409	100
phnM		WP_192314960.1	99.206	378	3	0	1-378	1-378	0	760	100
DUF1045		WP_067958747.1	100	235	0	0	1-235	1-235	4.53e-172	470	100
phnO		WP_192314973.1	98.049	205	4	0	1-205	1-205	3.95e-152	417	100

## Sheet: S5
Table S5 Overview of the BAM degradation genes described in plasmids pBAM1 and pBAM2 of Aminobacter sp. MSH1
	Gene	Product annotation	Locus tag in Aminobacter sp. MSH1	Location
	bbdA	Amidase	DCS14_RS00340	plasmid pBAM1
cluster 1	bbdR1	Transcriptional regulator	DCS14_RS00050	plasmid pBAM2
	bbdB1	TRAP transporter substrate-binding protein	DCS14_RS00055
	bbdB2	TRAP transporter small permease	DCS14_RS00060
	bbdB3	TRAP transporter large permease	DCS14_RS00065
	bbdC	Hydrolase	DCS14_RS00070
	bbddD	Mono- or dioxygenase	DCS14_RS00075
	bbdE	glutathione S-transferase	DCS14_RS00080
cluster 2	bbdR2	Transcriptional regulator	DCS14_RS00085
	bbdF	Lactoylglutathione lyase or catechol 2,3-dioxygenase	DCS14_RS00090
	bbdG	2-keto-4-pentenoate hydratase/2-oxohepta-3-ene-1,7-dioic acid hydratase or 5- carboxymethyl-2-hydroxymuconate isomerase	DCS14_RS00095
	bbdH	VanB family oxidoreductase/oxygenase	DCS14_RS00100
	bbdI	Maleylacetoacetate isomerase or glutathione S-transferase	DCS14_RS00105
	bbdJ	Glutathione reductase	DCS14_RS00110
	bbdI	Maleylacetoacetate isomerase or glutathione S-transferase	DCS14_RS00120
	bbdJ	Glutathione reductase	DCS14_RS00125
	bbdI	Maleylacetoacetate isomerase or glutathione S-transferase	DCS14_RS00135
	bbdJ	Glutathione reductase	DCS14_RS00140
	bbdI	Maleylacetoacetate isomerase or glutathione S-transferase	DCS14_RS00150
	bbdJ	Glutathione reductase	DCS14_RS00155

## Sheet: S6
Table S6 Overview of the atrazine metabolic degradation genes described in Aminobacter sp. SR38
Gene	Product annotation	Locus tag in Aminobacter sp. SR38	Location
atzA	Amidohydrolase	IG197_RS32015	plasmid pSR4
atzB	Amidohydrolase	IG197_RS35215	plasmid pSR8
atzB	Amidohydrolase	IG197_RS35890	plasmid pSR8
atzC	N-isopropylammelide isopropyl amidohydrolase	IG197_RS35580	plasmid pSR8
trzD	Ring-opening amidohydrolase	IG197_RS35360	plasmid pSR8
